# Supplementary material for: The Chamber Gap Assay Is a Simple and Sensitive In Vitro Method for Studying Pancreatic Cancer-Induced Macrophage Recruitment and Morphological Alteration
Source: Biology (Basel). 2026 Jan 28;15(3):240. doi: 10.3390/biology15030240 (PMC12897175; doi:10.3390/biology15030240)
Supplement: Supplementary file 1 [file biology-15-00240-s001.zip]

Archive with 2 entries (2 files):
- Figure S1 Viability of peritoneal macrophages and THP-1–derived macrophages after 120 h in the Chamber Gap Assay..pdf
- Table S1 Counts of THP-1 macrophages that migrated more than 500 μm.xlsx
