# Supplementary material for: The Chamber Gap Assay Is a Simple and Sensitive In Vitro Method for Studying Pancreatic Cancer-Induced Macrophage Recruitment and Morphological Alteration
Source: Biology (Basel). 2026 Jan 28;15(3):240. doi: 10.3390/biology15030240 (PMC12897175; doi:10.3390/biology15030240)
Supplement: Supplementary file 1 [file biology-15-00240-s001.zip › Table S1 Counts of THP-1 macrophages that migrated more than 500 μm.xlsx]

## Sheet: all
PATU S
		0h				24h				48h				120h
intervall		A	B	C	D	A	B	C	D	A	B	C	D	A	B	C	D
1	0-100	4	11	36	19	223	160	122	54	206	241	273	209	125	193	199	150
2	101-200	3	5	17	6	19	53	56	34	56	82	170	120	85	173	191	107
3	201-300	6	21	8	2	11	50	31	8	34	56	93	70	36	120	161	58
4	301-400	3	8	10	4	20	46	10	17	18	41	45	45	34	149	153	70
5	401-500	3	3	5	4	16	27	12	11	17	39	32	24	37	126	112	66
6	501-600	3	0	3	1	11	18	16	3	18	16	26	19	64	103	106	68
7	601-700	3	1	1	0	3	16	7	3	14	15	18	18	68	39	61	72
8	701-800	0	0	0	0	0	8	0	0	4	8	4	6	35	20	28	52
		6	1	4	1	14	42	23	6	36	39	48	43	167	162	195	192		ammount of cells migrated more then 500micrometer
PATU T
	Patu T	0h				24h				48h				120h
intervall		A	B	C	D	A	B	C	D	A	B	C	D	A	B	C	D
1	0-100	6	5	9	10	238	195	100	64	173	205	107	52	113	132	108	103
2	101-200	5	7	16	10	26	31	11	21	49	141	89	28	34	51	62	35
3	201-300	4	3	8	5	6	14	16	24	43	122	73	34	21	48	57	40
4	301-400	3	5	15	0	4	13	9	11	25	56	63	31	25	42	53	34
5	401-500	3	4	10	5	7	9	11	10	20	45	37	16	21	37	54	41
6	501-600	6	3	5	7	3	12	6	6	16	15	24	14	35	39	39	39
7	601-700	0	1	7	6	6	3	18	7	14	17	22	9	26	25	28	24
8	701-800	0	5	1	1	6	3	7	4	13	9	12	11	18	29	38	25
		6	9	13	14	15	18	31	17	43	41	58	34	79	93	105	88		ammount of cells migrated more then 500micrometer
RAW mono
		0h				24h				48h				120h
intervall		A	B	C	D	A	B	C	D	A	B	C	D	A	B	C	D
1	0-100	4	5	4	5	67	75	90	53	96	90	100	78	84	133	175	200
2	101-200	3	2	0	3	17	18	9	8	30	23	14	13	30	74	118	178
3	201-300	2	0	1	2	12	17	13	3	16	20	17	7	18	31	70	139
4	301-400	0	0	1	4	9	5	10	2	12	12	18	5	13	21	44	84
5	401-500	0	0	0	1	2	7	9	5	5	9	14	8	17	19	30	74
6	501-600	0	0	1	1	2	4	0	2	1	8	14	11	7	11	18	30
7	601-700	0	0	2	1	0	1	1	0	1	2	0	2	7	7	13	16
8	701-800	0	0	1	1	0	0	0	0	0	1	2	1	1	1	2	5
		0	0	4	3	2	5	1	2	2	11	16	14	15	19	33	51		ammount of cells migrated more then 500micrometer

## Sheet: Patu S
	PATU S
			0h				24h				48h				120h
	intervall		A	B	C	D	A	B	C	D	A	B	C	D	A	B	C	D
	1	0-100	4	11	36	19	223	160	122	54	206	241	273	209	125	193	199	150
	2	101-200	3	5	17	6	19	53	56	34	56	82	170	120	85	173	191	107
	3	201-300	6	21	8	2	11	50	31	8	34	56	93	70	36	120	161	58
	4	301-400	3	8	10	4	20	46	10	17	18	41	45	45	34	149	153	70
	5	401-500	3	3	5	4	16	27	12	11	17	39	32	24	37	126	112	66
	6	501-600	3	0	3	1	11	18	16	3	18	16	26	19	64	103	106	68
	7	601-700	3	1	1	0	3	16	7	3	14	15	18	18	68	39	61	72
	8	701-800	0	0	0	0	0	8	0	0	4	8	4	6	35	20	28	52

## Sheet: THP1 Mono 
	RAW mono
			0h				24h				48h				120h
	intervall		A	B	C	D	A	B	C	D	A	B	C	D	A	B	C	D
	1	0-100	4	5	4	5	67	75	90	53	96	90	100	78	84	133	175	200
	2	101-200	3	2	0	3	17	18	9	8	30	23	14	13	30	74	118	178
	3	201-300	2	0	1	2	12	17	13	3	16	20	17	7	18	31	70	139
	4	301-400	0	0	1	4	9	5	10	2	12	12	18	5	13	21	44	84
	5	401-500	0	0	0	1	2	7	9	5	5	9	14	8	17	19	30	74
	6	501-600	0	0	1	1	2	4	0	2	1	8	14	11	7	11	18	30
	7	601-700	0	0	2	1	0	1	1	0	1	2	0	2	7	7	13	16
	8	701-800	0	0	1	1	0	0	0	0	0	1	2	1	1	1	2	5

## Sheet: Patu T
	Patu T	0h				24h				48h				120h
		A	B	C	D	A	B	C	D	A	B	C	D	A	B	C	D
	0-100	6	5	9	10	238	195	100	64	173	205	107	52	113	132	108	103
	101-200	5	7	16	10	26	31	11	21	49	141	89	28	34	51	62	35
	201-300	4	3	8	5	6	14	16	24	43	122	73	34	21	48	57	40
	301-400	3	5	15	0	4	13	9	11	25	56	63	31	25	42	53	34
	401-500	3	4	10	5	7	9	11	10	20	45	37	16	21	37	54	41
	501-600	6	3	5	7	3	12	6	6	16	15	24	14	35	39	39	39
	601-700	0	1	7	6	6	3	18	7	14	17	22	9	26	25	28	24
	701-800	0	5	1	1	6	3	7	4	13	9	12	11	18	29	38	25
